# Supplementary material for: Intron Evolution in Saccharomycetaceae
Source: Genome Biol Evol. 2014 Sep 9;6(9):2543–56. doi: 10.1093/gbe/evu196 (PMC4202332; doi:10.1093/gbe/evu196)
Supplement: Supplementary Data [file supp_evu196_suppl_data.zip]

Archive with 2 entries (2 files):
- SI_Hooks_et_al.tar.gz
- TableS1.xls
