# Supplementary material for: Intron Evolution in Saccharomycetaceae
Source: Genome Biol Evol. 2014 Sep 9;6(9):2543–56. doi: 10.1093/gbe/evu196 (PMC4202332; doi:10.1093/gbe/evu196)
Supplement: Supplementary Data [file supp_evu196_suppl_data.zip › TableS1.xls]

## Sheet: TableS1
Table S1: Intron evolution in YGOB species
Number	Name	V.polyspora B	T.phaffii B	T.blattae B	N.dairenensis B	N.castellii B	K.naganishii B	K.africana B	C.glabrata B	S.uvarum B	S.kudriavzevii B	S.mikatae B	S.cerevisiae B	L.waltii	L.thermotolerans	L.kluyveri	E.cymbalariae	E.gossypii	K.lactis	T.delbrueckii	Z.rouxii	S.cerevisiae A	S.mikatae A	S.kudriavzevii A	S.uvarum A	C.glabrata A	K.africana A	K.naganishii A	N.castellii A	N.dairenensis A	T.blattae A	T.phaffii A	V.polyspora A
1	YAL001C	---	cDNA	---	---	---	---	---	cDNA	---	---	---	---	intron	intron	intron	intron	intron	cDNA	intron	intron	intron	intron	intron	intron	---	cDNA	cDNA	cDNA	cDNA	intron	---	cDNA
2	YAL003W	intron	intron	---	---	---	intron	intron	intron	---	---	---	---	intron	intron	intron	intron	intron	intron	intron	intron	intron	intron	intron	intron	---	---	cDNA	intron	intron	intron	---	intron
3	YAL030W	---	---	cDNA	cDNA	cDNA	cDNA	cDNA	cDNA	cDNA	cDNA	cDNA	cDNA	intron	intron	intron	intron	intron	intron	intron	intron	intron	intron	intron	intron	cDNA	---	---	---	---	intron	cDNA	cDNA
4	YBL018C	---	---	---	---	intron	---	---	---	---	---	---	---	intron	intron	intron	intron	intron	cDNA	intron	intron	intron	intron	intron	intron	cDNA	intron	intron	---	intron	intron	intron	---
5	YBL026W	---	intron	---	intron	---	intron	intron	---	---	---	---	---	intron	intron	intron	intron	intron	cDNA	intron	intron	intron	intron	intron	intron	intron	---	---	intron	---	intron	---	intron
6	YBL027W	intron	intron	intron	intron	intron	intron	intron	intron	intron	intron	intron	intron	intron	intron	intron	intron	intron	intron	intron	intron	intron	intron	intron	intron	---	intron	intron	intron	intron	---	intron	intron
7	YBL040C	---	---	---	---	---	---	---	---	---	---	---	---	cDNA	cDNA	intron	cDNA	cDNA	intron	cDNA	cDNA	intron	intron	intron	intron	cDNA	cDNA	cDNA	intron	intron	intron	cDNA	cDNA
8	YBL050W	---	---	---	---	---	---	---	---	---	---	---	---	intron	intron	intron	cDNA	cDNA	intron	intron	intron	intron	intron	intron	intron	cDNA	intron	cDNA	intron	intron	cDNA	cDNA	intron
9	YBL059C-A	---	---	---	---	---	---	---	---	---	---	---	---	intron	intron	intron	intron	intron	intron	intron	cDNA	intron	intron	intron	intron	intron	intron	intron	intron	intron	intron	intron	intron
10	YBL059W	intron	intron	intron	intron	intron	intron	intron	intron	intron	intron	intron	intron	intron	intron	intron	intron	intron	intron	intron	intron	intron	intron	intron	intron	mutation	mutation	mutation	intron	cDNA	---	cDNA	intron
11	YBL072C	unknown	intron	intron	intron	intron	intron	intron	---	intron	intron	intron	intron	intron	intron	intron	intron	intron	intron	intron	intron	intron	intron	intron	intron	intron	intron	intron	intron	intron	---	---	intron
12	YBL087C	intron	intron	---	intron	intron	cDNA	intron	intron	intron	intron	intron	intron	intron	intron	intron	intron	intron	intron	intron	cDNA	intron	intron	intron	intron	---	---	intron	intron	intron	intron	---	---
13	YBL091C-A	cDNA	cDNA	intron	intron	intron	cDNA	intron	cDNA	cDNA	cDNA	cDNA	cDNA	intron	intron	intron	intron	intron	intron	intron	intron	intron	intron	intron	intron	cDNA	intron	intron	---	---	cDNA	---	cDNA
14	YBL092W	intron	intron	intron	---	intron	intron	intron	---	---	---	---	---	intron	intron	intron	intron	intron	intron	intron	intron	intron	intron	intron	intron	intron	intron	---	intron	intron	---	---	---
15	YBR048W	intron	intron	intron	intron	intron	intron	intron	intron	intron	intron	intron	intron	intron	intron	intron	intron	intron	intron	intron	cDNA	intron	intron	intron	intron	---	---	intron	intron	---	---	---	---
16	YBR062C	---	mutation	---	---	intron	---	---	---	---	---	---	---	intron	intron	intron	intron	mutation	mutation	mutation	intron	intron	intron	intron	intron	intron	intron	intron	---	intron	intron	---	intron
17	YBR078W	intron	cDNA	intron	cDNA	cDNA	cDNA	intron	cDNA	cDNA	cDNA	cDNA	cDNA	intron	intron	intron	intron	intron	intron	intron	cDNA	intron	intron	intron	intron	cDNA	intron	cDNA	cDNA	cDNA	---	cDNA	---
18	YBR082C	intron	---	intron	intron	intron	---	intron	cDNA	intron	intron	intron	intron	intron	intron	intron	cDNA	cDNA	intron	intron	intron	intron	intron	intron	intron	---	intron	intron	---	---	---	intron	---
19	YBR089C-A	intron	unknown	---	intron	unknown	unknown	---	---	unknown	unknown	unknown	unknown	intron	intron	unknown	unknown	intron	unknown	intron	intron	intron	intron	intron	intron	unknown	intron	unknown	intron	---	intron	unknown	unknown
20	YBR101C_add	---	intron	---	---	---	---	---	---	---	---	---	---	intron	intron	intron	cDNA	cDNA	intron	intron	intron	intron	intron	intron	intron	intron	intron	intron	intron	intron	cDNA	---	intron
21	YBR111W-A_1	---	---	intron	---	---	---	---	---	---	---	---	---	intron	intron	intron	cDNA	cDNA	intron	intron	intron	intron	intron	intron	intron	cDNA	intron	intron	intron	intron	---	intron	intron
22	YBR111W-A_2	---	---	cDNA	---	---	---	---	---	---	---	---	---	intron	intron	intron	cDNA	cDNA	cDNA	intron	cDNA	intron	intron	intron	intron	intron	intron	intron	intron	intron	---	intron	cDNA
23	YBR119W	---	---	cDNA	---	---	---	---	---	---	---	---	---	cDNA	cDNA	intron	intron	intron	cDNA	cDNA	cDNA	intron	intron	intron	intron	cDNA	intron	cDNA	intron	cDNA	---	cDNA	intron
24	YBR181C	cDNA	cDNA	---	intron	intron	intron	cDNA	intron	intron	intron	intron	intron	intron	intron	intron	intron	intron	intron	intron	intron	intron	intron	intron	intron	intron	intron	cDNA	intron	intron	intron	intron	intron
25	YBR186W	cDNA	intron	---	intron	intron	cDNA	intron	---	---	---	---	---	intron	intron	intron	intron	intron	intron	intron	intron	intron	intron	intron	intron	intron	---	---	---	---	intron	---	---
26	YBR189W	intron	intron	---	intron	intron	intron	intron	intron	intron	intron	intron	intron	intron	intron	intron	intron	intron	intron	intron	intron	intron	intron	intron	intron	intron	intron	intron	intron	intron	intron	intron	intron
27	YBR191W	intron	intron	---	intron	intron	intron	intron	---	intron	intron	intron	intron	intron	intron	intron	intron	intron	intron	intron	intron	intron	intron	intron	intron	intron	intron	intron	---	intron	intron	intron	intron
28	YBR215W	---	---	---	---	---	---	---	---	---	---	---	---	intron	intron	intron	intron	intron	intron	intron	intron	intron	intron	intron	intron	unknown	intron	unknown	intron	intron	intron	unknown	unknown
29	YBR230C	---	---	---	---	---	---	---	---	---	---	---	---	intron	intron	intron	cDNA	cDNA	mutation	intron	intron	intron	intron	intron	intron	mutation	intron	intron	intron	---	intron	---	intron
30	YBR255C-A	intron	---	intron	intron	---	---	---	---	---	---	---	---	intron	intron	intron	intron	intron	cDNA	intron	intron	intron	intron	intron	intron	intron	intron	intron	intron	---	---	intron	intron
31	YCL002C	---	---	---	---	---	---	---	---	---	---	---	---	---	---	intron	---	---	intron	intron	intron	intron	intron	intron	intron	intron	cDNA	cDNA	cDNA	cDNA	intron	cDNA	intron
32	YCL005W-A_1	intron	---	intron	---	---	---	---	intron	---	---	---	---	intron	intron	intron	intron	intron	intron	intron	intron	intron	intron	intron	intron	---	intron	intron	intron	intron	---	intron	---
33	YCL005W-A_2	intron	---	intron	---	---	---	---	cDNA	---	---	---	---	intron	intron	intron	intron	cDNA	intron	intron	intron	intron	intron	intron	intron	---	intron	cDNA	intron	intron	---	intron	---
34	YCL012C	---	---	---	intron	intron	intron	intron	---	---	---	---	---	intron	intron	intron	intron	intron	---	intron	intron	intron	intron	intron	intron	intron	---	---	---	---	intron	cDNA	intron
35	YCR028C-A	intron	cDNA	cDNA	---	---	---	---	---	---	---	---	---	intron	intron	intron	intron	intron	cDNA	cDNA	cDNA	intron	intron	intron	intron	intron	intron	intron	intron	intron	---	---	---
36	YCR031C	intron	intron	intron	intron	intron	intron	intron	intron	intron	intron	intron	intron	intron	intron	intron	intron	intron	intron	intron	intron	intron	intron	intron	intron	mutation	---	---	intron	intron	cDNA	mutation	mutation
37	YCR097W_1	---	---	---	intron	intron	---	---	---	---	---	---	---	unknown	unknown	intron	intron	intron	unknown	intron	intron	intron	intron	intron	intron	intron	intron	intron	intron	intron	intron	intron	intron
38	YCR097W_2	---	---	---	intron	intron	---	---	---	---	---	---	---	cDNA	cDNA	intron	cDNA	cDNA	cDNA	intron	intron	intron	intron	intron	intron	intron	cDNA	intron	intron	intron	intron	intron	intron
39	YDL012C	intron	---	intron	intron	intron	intron	intron	intron	cDNA	cDNA	cDNA	cDNA	intron	intron	intron	intron	intron	intron	intron	intron	intron	intron	intron	intron	intron	intron	intron	intron	intron	unknown	cDNA	unknown
40	YDL029W	cDNA	cDNA	intron	intron	intron	intron	intron	---	---	---	---	---	intron	intron	intron	cDNA	cDNA	cDNA	intron	intron	intron	intron	intron	intron	intron	---	---	---	---	---	---	---
41	YDL061C	intron	---	intron	---	intron	intron	intron	---	intron	intron	intron	intron	intron	intron	intron	intron	intron	intron	intron	unknown	intron	intron	intron	intron	intron	intron	intron	intron	intron	---	intron	---
42	YDL064W	---	---	intron	---	---	---	---	---	---	---	---	---	intron	intron	intron	intron	intron	cDNA	cDNA	cDNA	intron	intron	intron	intron	cDNA	cDNA	cDNA	intron	intron	---	cDNA	intron
43	YDL075W	intron	intron	intron	---	intron	---	---	---	intron	intron	intron	intron	intron	intron	intron	intron	intron	intron	cDNA	cDNA	intron	intron	intron	intron	intron	intron	intron	intron	intron	---	---	intron
44	YDL079C	---	unknown	unknown	unknown	unknown	---	---	---	unknown	unknown	unknown	unknown	unknown	unknown	unknown	unknown	unknown	unknown	unknown	unknown	intron	intron	intron	intron	unknown	unknown	unknown	unknown	unknown	unknown	---	unknown
45	YDL082W	---	intron	---	intron	intron	intron	intron	---	intron	intron	intron	intron	intron	intron	intron	intron	intron	intron	intron	cDNA	intron	intron	intron	intron	intron	intron	intron	intron	intron	intron	intron	intron
46	YDL083C	intron	intron	---	intron	intron	intron	intron	intron	intron	intron	intron	intron	intron	intron	intron	intron	intron	intron	intron	intron	intron	intron	intron	intron	---	intron	intron	intron	intron	intron	---	intron
47	YDL108W	intron	cDNA	---	---	---	---	---	---	---	---	---	---	intron	intron	intron	intron	intron	cDNA	intron	intron	intron	intron	intron	intron	cDNA	cDNA	cDNA	intron	cDNA	cDNA	---	---
48	YDL115C	cDNA	cDNA	---	---	---	---	---	---	---	---	---	---	intron	intron	intron	cDNA	cDNA	cDNA	intron	cDNA	intron	intron	intron	intron	cDNA	intron	intron	intron	intron	mutation	---	---
49	YDL125C	---	intron	intron	cDNA	cDNA	---	cDNA	---	---	---	---	---	intron	intron	intron	intron	intron	intron	cDNA	intron	intron	intron	intron	intron	intron	intron	cDNA	intron	cDNA	---	---	intron
50	YDL130W	intron	---	---	intron	intron	intron	intron	intron	---	---	---	---	intron	intron	intron	intron	intron	cDNA	cDNA	cDNA	intron	intron	intron	intron	---	---	---	---	---	cDNA	intron	---
51	YDL137W	intron	unknown	intron	unknown	unknown	unknown	unknown	unknown	unknown	unknown	unknown	unknown	intron	intron	intron	intron	intron	intron	intron	intron	intron	intron	intron	intron	intron	unknown	unknown	intron	intron	intron	unknown	intron
52	YDL189W	---	---	---	---	---	---	---	---	---	---	---	---	unknown	unknown	intron	unknown	unknown	unknown	intron	unknown	intron	intron	intron	intron	unknown	---	---	unknown	unknown	unknown	unknown	unknown
53	YDL191W	---	---	---	cDNA	---	---	intron	---	intron	intron	intron	intron	intron	intron	intron	intron	intron	intron	intron	intron	intron	intron	intron	intron	intron	cDNA	intron	intron	---	intron	intron	intron
54	YDL219W	---	---	cDNA	---	---	---	---	---	---	---	---	---	intron	intron	intron	intron	intron	cDNA	intron	intron	intron	intron	intron	intron	cDNA	intron	cDNA	intron	cDNA	---	intron	intron
55	YDR005C	---	---	cDNA	---	---	cDNA	---	---	---	---	---	---	intron	intron	intron	intron	intron	intron	intron	intron	intron	intron	intron	intron	cDNA	cDNA	---	cDNA	cDNA	---	cDNA	intron
56	YDR064W	---	---	---	intron	intron	---	---	---	---	---	---	---	intron	intron	intron	intron	intron	intron	intron	intron	intron	intron	intron	intron	intron	intron	intron	---	---	intron	intron	intron
57	YDR092W	---	cDNA	cDNA	---	---	---	---	---	---	---	---	---	intron	intron	intron	intron	intron	intron	intron	cDNA	intron	intron	intron	intron	cDNA	intron	intron	intron	intron	---	---	cDNA
58	YDR099W	unknown	---	intron	unknown	unknown	unknown	intron	intron	unknown	unknown	unknown	unknown	intron	intron	intron	intron	intron	intron	intron	unknown	intron	intron	intron	intron	unknown	unknown	unknown	intron	intron	unknown	intron	unknown
59	YDR129C	---	---	---	cDNA	cDNA	cDNA	cDNA	---	---	---	---	---	intron	intron	intron	cDNA	cDNA	cDNA	intron	cDNA	intron	intron	intron	intron	cDNA	---	---	---	---	cDNA	cDNA	cDNA
60	YDR139C	intron	intron	---	---	---	---	---	---	---	---	---	---	intron	intron	intron	intron	intron	intron	intron	intron	intron	intron	intron	intron	intron	intron	intron	intron	intron	intron	---	---
61	YDR276C	cDNA	cDNA	intron	---	intron	cDNA	cDNA	---	---	---	---	---	intron	intron	intron	intron	intron	intron	cDNA	intron	cDNA	cDNA	cDNA	cDNA	cDNA	---	---	cDNA	cDNA	cDNA	cDNA	cDNA
62	YDR305C	cDNA	cDNA	---	---	---	---	---	---	---	---	---	---	intron	intron	intron	intron	intron	intron	cDNA	cDNA	intron	intron	intron	intron	cDNA	cDNA	cDNA	intron	intron	cDNA	---	---
63	YDR318W	cDNA	---	intron	---	---	---	---	---	---	---	---	---	intron	intron	intron	intron	intron	intron	intron	intron	intron	intron	intron	intron	cDNA	intron	cDNA	cDNA	cDNA	---	cDNA	---
64	YDR367W	---	---	cDNA	---	---	---	---	---	---	---	---	---	intron	intron	intron	intron	intron	intron	intron	intron	intron	intron	intron	intron	intron	intron	intron	intron	intron	cDNA	cDNA	cDNA
65	YDR381C-A	---	---	intron	---	---	---	---	---	---	---	---	---	intron	intron	intron	intron	intron	cDNA	intron	intron	intron	intron	intron	intron	cDNA	intron	intron	intron	intron	---	intron	intron
66	YDR381W	---	---	---	---	---	---	---	---	---	---	---	---	intron	intron	intron	---	intron	intron	intron	intron	intron	intron	intron	intron	intron	intron	intron	intron	intron	intron	intron	intron
67	YDR397C	cDNA	cDNA	cDNA	cDNA	intron	---	---	---	---	---	---	---	cDNA	cDNA	intron	intron	intron	cDNA	cDNA	intron	intron	intron	intron	intron	cDNA	cDNA	cDNA	---	---	---	---	---
68	YDR424C_1	---	---	---	---	---	---	---	---	---	---	---	---	intron	intron	intron	intron	intron	intron	intron	intron	intron	intron	intron	intron	intron	intron	intron	intron	intron	intron	cDNA	cDNA
69	YDR424C_2	---	---	---	---	---	---	---	---	---	---	---	---	intron	intron	intron	intron	intron	intron	intron	intron	intron	intron	intron	intron	cDNA	intron	intron	intron	intron	intron	cDNA	cDNA
70	YDR447C	intron	intron	intron	intron	intron	intron	---	---	intron	intron	intron	intron	intron	intron	intron	intron	intron	intron	intron	cDNA	intron	intron	intron	intron	intron	intron	intron	intron	intron	---	intron	---
71	YDR450W	intron	intron	cDNA	intron	intron	intron	intron	intron	intron	intron	intron	intron	intron	intron	intron	intron	intron	intron	intron	cDNA	intron	intron	intron	intron	---	intron	intron	intron	intron	---	intron	---
72	YDR471W	---	---	---	intron	intron	intron	intron	---	intron	intron	intron	intron	intron	intron	intron	intron	intron	intron	intron	intron	intron	intron	intron	intron	cDNA	---	---	cDNA	cDNA	intron	intron	intron
73	YDR500C	---	---	---	intron	intron	intron	intron	intron	intron	intron	intron	intron	intron	intron	intron	intron	intron	intron	intron	cDNA	intron	intron	intron	intron	---	---	intron	intron	intron	intron	intron	intron
74	YEL003W	---	---	intron	---	---	---	---	---	---	---	---	---	intron	intron	intron	intron	intron	intron	intron	intron	intron	intron	intron	intron	cDNA	intron	intron	intron	cDNA	---	intron	intron
75	YEL012W	intron	cDNA	intron	---	---	---	---	cDNA	---	---	---	---	intron	intron	intron	intron	intron	intron	intron	intron	intron	intron	intron	intron	---	cDNA	cDNA	cDNA	intron	---	---	---
76	YER003C	cDNA	cDNA	---	---	---	intron	intron	cDNA	---	---	---	---	intron	intron	intron	cDNA	cDNA	cDNA	intron	intron	intron	intron	intron	intron	---	---	---	intron	cDNA	intron	---	---
77	YER007C-A	---	---	---	---	---	---	---	intron	---	---	---	---	intron	intron	intron	intron	intron	intron	intron	intron	intron	intron	intron	intron	---	intron	intron	intron	intron	intron	intron	intron
78	YER044C-A	---	---	---	---	---	---	---	---	---	---	---	---	intron	intron	intron	intron	intron	intron	intron	intron	intron	intron	intron	intron	---	intron	intron	intron	intron	---	intron	cDNA
79	YER056C-A	intron	intron	intron	intron	intron	intron	---	intron	intron	intron	intron	intron	intron	intron	intron	intron	intron	intron	intron	cDNA	intron	intron	intron	intron	---	intron	intron	intron	intron	---	---	cDNA
80	YER074W	---	---	intron	intron	intron	intron	intron	---	intron	intron	intron	intron	intron	intron	intron	intron	intron	intron	intron	cDNA	intron	intron	intron	intron	intron	intron	intron	intron	intron	---	intron	intron
81	YER074W-A_1	---	---	---	---	---	---	---	---	---	---	---	---	intron	intron	intron	intron	intron	intron	intron	intron	intron	intron	intron	intron	intron	intron	intron	intron	intron	intron	cDNA	intron
82	YER074W-A_2	---	---	---	---	---	---	---	---	---	---	---	---	intron	intron	intron	cDNA	cDNA	intron	intron	cDNA	intron	intron	intron	intron	intron	intron	intron	intron	intron	intron	cDNA	intron
83	YER131W	intron	intron	intron	---	---	---	---	---	intron	intron	intron	intron	unknown	intron	intron	intron	intron	intron	unknown	intron	intron	intron	intron	intron	unknown	intron	intron	intron	intron	---	---	---
84	YER133W	---	cDNA	cDNA	---	---	---	---	---	---	---	---	---	intron	intron	intron	intron	intron	cDNA	intron	intron	intron	intron	intron	intron	cDNA	intron	intron	intron	intron	---	---	intron
85	YER179W	---	cDNA	intron	---	---	---	---	---	---	---	---	---	intron	intron	intron	intron	intron	cDNA	intron	cDNA	intron	intron	intron	intron	cDNA	cDNA	cDNA	intron	intron	---	---	intron
86	YFL031W	unknown	---	unknown	---	---	---	---	---	---	---	---	---	intron	intron	intron	intron	intron	intron	intron	intron	intron	intron	intron	intron	intron	intron	intron	intron	intron	unknown	unknown	unknown
87	YFL034C-A	---	---	intron	intron	intron	intron	intron	intron	intron	intron	intron	intron	intron	intron	intron	intron	intron	intron	intron	intron	intron	intron	intron	intron	---	---	---	intron	intron	intron	intron	intron
88	YFL034C-B	---	---	---	---	---	---	---	---	---	---	---	---	intron	intron	intron	intron	intron	intron	intron	cDNA	intron	intron	intron	intron	cDNA	intron	cDNA	intron	intron	intron	intron	intron
89	YFL039C	intron	---	---	---	---	intron	intron	---	---	---	---	---	intron	intron	intron	intron	intron	intron	intron	intron	intron	intron	intron	intron	intron	---	---	intron	intron	intron	intron	intron
90	YFR024C-A	---	cDNA	intron	intron	intron	intron	cDNA	cDNA	intron	intron	intron	intron	intron	intron	intron	intron	intron	intron	intron	intron	intron	intron	intron	intron	cDNA	intron	cDNA	intron	cDNA	cDNA	cDNA	intron
91	YFR031C-A	intron	intron	intron	intron	intron	intron	intron	intron	intron	intron	intron	intron	intron	intron	intron	intron	intron	intron	intron	cDNA	intron	intron	intron	intron	---	intron	intron	intron	intron	---	intron	intron
92	YFR032C-A	---	---	---	intron	intron	intron	---	---	---	---	---	---	intron	intron	intron	intron	unknown	intron	intron	unknown	intron	intron	intron	intron	intron	intron	intron	intron	intron	intron	intron	intron
93	YFR033C	---	---	unknown	---	---	---	---	---	---	---	---	---	unknown	mutation	intron	unknown	unknown	unknown	intron	unknown	unknown	unknown	unknown	unknown	unknown	intron	intron	intron	unknown	---	unknown	unknown
94	YFR045W	intron	cDNA	intron	---	---	---	---	---	---	---	---	---	intron	intron	intron	intron	intron	cDNA	intron	intron	intron	intron	intron	intron	cDNA	intron	intron	intron	intron	---	---	---
95	YGL030W	---	---	intron	---	---	---	---	---	---	---	---	---	---	intron	intron	intron	intron	intron	intron	intron	intron	intron	intron	intron	intron	intron	intron	intron	intron	---	intron	intron
96	YGL031C	---	---	---	intron	intron	intron	intron	---	intron	intron	intron	intron	intron	intron	intron	intron	intron	intron	intron	unknown	intron	intron	intron	intron	intron	intron	intron	intron	intron	intron	intron	intron
97	YGL033W	intron	intron	intron	---	---	---	---	---	---	---	---	---	intron	intron	intron	intron	intron	intron	cDNA	cDNA	intron	intron	intron	intron	cDNA	intron	cDNA	intron	intron	---	---	---
98	YGL033W_add	cDNA	cDNA	intron	---	---	---	---	---	---	---	---	---	intron	intron	intron	intron	intron	intron	intron	cDNA	intron	intron	intron	intron	intron	cDNA	cDNA	intron	intron	---	---	---
99	YGL063W_add	intron	intron	unknown	unknown	unknown	unknown	unknown	unknown	unknown	unknown	unknown	unknown	intron	intron	intron	unknown	unknown	unknown	intron	intron	intron	intron	intron	intron	unknown	unknown	unknown	unknown	---	---	---	---
100	YGL076C_1	intron	intron	intron	---	---	---	---	intron	intron	intron	intron	intron	intron	intron	intron	intron	intron	intron	intron	intron	intron	intron	intron	intron	---	intron	intron	intron	intron	---	---	---
101	YGL076C_2	intron	intron	intron	---	---	---	---	cDNA	intron	intron	intron	intron	intron	intron	intron	intron	intron	intron	intron	intron	intron	intron	intron	intron	---	intron	intron	intron	intron	---	---	---
102	YGL087C	intron	intron	intron	---	---	---	---	---	---	---	---	---	intron	intron	intron	intron	intron	intron	intron	intron	intron	intron	intron	intron	intron	intron	cDNA	intron	intron	---	---	---
103	YGL103W	---	---	---	---	---	intron	intron	---	---	---	---	---	intron	intron	intron	intron	intron	intron	intron	intron	intron	intron	intron	intron	intron	---	---	intron	intron	intron	intron	intron
104	YGL137W	intron	cDNA	intron	---	---	---	---	intron	---	---	---	---	intron	intron	intron	intron	intron	intron	intron	intron	intron	intron	intron	intron	---	intron	cDNA	intron	cDNA	---	---	---
105	YGL178W	---	---	intron	---	---	---	---	---	---	---	---	---	unknown	unknown	intron	intron	unknown	unknown	intron	unknown	intron	intron	intron	intron	unknown	intron	intron	intron	intron	---	intron	intron
106	YGL183C	---	---	---	---	---	---	---	---	---	---	---	---	intron	intron	intron	intron	intron	cDNA	intron	intron	intron	intron	intron	intron	intron	cDNA	cDNA	intron	mutation	intron	intron	intron
107	YGL187C	---	---	---	---	---	---	---	---	---	---	---	---	intron	intron	intron	intron	intron	unknown	unknown	unknown	intron	intron	intron	intron	unknown	unknown	unknown	intron	intron	unknown	unknown	---
108	YGL226C-A	---	---	---	---	---	---	---	---	---	---	---	---	intron	intron	intron	intron	intron	intron	intron	intron	intron	intron	intron	intron	intron	intron	intron	intron	intron	intron	intron	intron
109	YGL232W	---	---	---	---	---	---	---	---	---	---	---	---	intron	intron	intron	cDNA	cDNA	cDNA	intron	intron	intron	intron	intron	intron	cDNA	intron	cDNA	cDNA	cDNA	cDNA	intron	intron
110	YGL251C	intron	---	---	---	---	---	---	---	---	---	---	---	intron	---	intron	intron	---	intron	intron	intron	intron	intron	intron	intron	unknown	intron	intron	intron	intron	intron	unknown	---
111	YGR001C_1	intron	intron	intron	---	---	---	---	---	---	---	---	---	intron	intron	intron	cDNA	cDNA	cDNA	intron	intron	intron	intron	intron	intron	intron	intron	cDNA	intron	cDNA	---	---	---
112	YGR001C_2	intron	intron	cDNA	---	---	---	---	---	---	---	---	---	intron	intron	intron	cDNA	cDNA	cDNA	intron	intron	intron	intron	intron	intron	cDNA	intron	intron	intron	cDNA	---	---	---
113	YGR027C	intron	intron	---	intron	intron	intron	intron	---	intron	intron	intron	intron	intron	intron	intron	intron	intron	intron	intron	unknown	intron	intron	intron	intron	intron	intron	---	---	intron	intron	intron	intron
114	YGR029W	---	intron	cDNA	---	cDNA	cDNA	intron	intron	---	---	---	---	intron	intron	intron	intron	intron	intron	intron	intron	intron	intron	intron	intron	---	intron	cDNA	intron	intron	---	---	intron
115	YGR034W	intron	---	---	intron	intron	intron	---	intron	intron	intron	intron	intron	intron	intron	intron	intron	intron	intron	intron	intron	intron	intron	intron	intron	---	intron	---	intron	intron	intron	intron	---
116	YGR118W	cDNA	intron	cDNA	intron	intron	intron	intron	---	intron	intron	intron	intron	intron	intron	intron	intron	intron	intron	intron	cDNA	intron	intron	intron	intron	intron	intron	intron	intron	intron	cDNA	---	intron
117	YGR163W	intron	intron	intron	intron	intron	---	---	---	---	---	---	---	intron	intron	intron	intron	intron	cDNA	cDNA	cDNA	cDNA	cDNA	cDNA	cDNA	cDNA	cDNA	intron	---	---	---	---	---
118	YGR183C	mutation	---	intron	---	---	---	---	---	---	---	---	---	intron	intron	intron	intron	intron	intron	intron	intron	intron	intron	intron	intron	cDNA	intron	intron	intron	intron	---	intron	intron
119	YGR214W	intron	cDNA	cDNA	intron	intron	intron	intron	intron	intron	intron	intron	intron	intron	intron	intron	intron	intron	intron	cDNA	cDNA	intron	intron	intron	intron	---	intron	intron	intron	intron	---	intron	intron
120	YGR225W	---	---	---	---	---	---	---	---	---	---	---	---	intron	intron	intron	intron	intron	cDNA	intron	intron	intron	intron	intron	intron	intron	intron	intron	intron	intron	intron	intron	intron
121	YHL001W	intron	---	---	intron	intron	intron	intron	cDNA	intron	intron	intron	intron	intron	intron	intron	intron	cDNA	intron	cDNA	cDNA	intron	intron	intron	intron	---	---	---	intron	intron	cDNA	intron	---
122	YHR001W-A	cDNA	---	---	intron	intron	cDNA	intron	---	---	---	---	---	intron	intron	intron	intron	intron	intron	intron	intron	intron	intron	intron	intron	intron	---	---	---	---	intron	cDNA	---
123	YHR012W	---	---	---	---	---	---	---	---	---	---	---	---	intron	intron	intron	intron	intron	intron	intron	intron	intron	intron	intron	intron	cDNA	intron	intron	intron	intron	intron	cDNA	intron
124	YHR021C	intron	---	intron	intron	intron	---	---	---	intron	intron	intron	intron	intron	intron	intron	intron	intron	intron	intron	intron	intron	intron	intron	intron	intron	intron	cDNA	intron	intron	---	intron	---
125	YHR039C-A	---	---	intron	---	---	---	---	---	---	---	---	---	intron	intron	intron	intron	intron	intron	intron	intron	intron	intron	intron	intron	intron	intron	intron	intron	intron	---	cDNA	intron
126	YHR041C	intron	cDNA	---	---	---	---	---	---	---	---	---	---	intron	intron	intron	intron	intron	intron	intron	intron	intron	intron	intron	intron	intron	intron	intron	intron	intron	intron	---	---
127	YHR076W	---	---	cDNA	---	---	---	---	---	---	---	---	---	intron	intron	intron	intron	intron	intron	intron	intron	intron	intron	intron	intron	intron	intron	intron	intron	intron	intron	intron	NIA
128	YHR077C	cDNA	intron	---	---	---	---	---	---	---	---	---	---	intron	intron	intron	intron	intron	intron	intron	intron	intron	intron	intron	intron	intron	intron	intron	intron	intron	cDNA	---	---
129	YHR079C-A	intron	intron	---	---	---	---	---	---	---	---	---	---	intron	intron	intron	intron	intron	intron	intron	intron	intron	intron	intron	intron	intron	intron	intron	intron	---	intron	---	---
130	YHR097C	unknown	unknown	---	unknown	unknown	unknown	unknown	unknown	unknown	unknown	unknown	unknown	intron	intron	intron	intron	intron	intron	intron	intron	intron	intron	intron	intron	---	intron	unknown	unknown	---	unknown	unknown	unknown
131	YHR101C	cDNA	cDNA	cDNA	---	---	---	---	---	---	---	---	---	intron	intron	intron	intron	intron	intron	intron	intron	intron	intron	intron	intron	cDNA	intron	cDNA	intron	cDNA	---	---	---
132	YHR123W	cDNA	cDNA	cDNA	cDNA	intron	cDNA	intron	cDNA	intron	intron	intron	intron	intron	intron	intron	intron	intron	intron	intron	intron	intron	intron	intron	intron	cDNA	intron	intron	intron	intron	intron	---	---
133	YHR141C	intron	intron	---	intron	intron	intron	intron	---	intron	intron	intron	intron	intron	intron	intron	intron	intron	intron	intron	intron	intron	intron	intron	intron	intron	intron	intron	intron	intron	intron	---	---
134	YHR199C-A	---	---	---	---	---	---	---	---	---	---	---	---	intron	intron	intron	intron	intron	cDNA	intron	intron	intron	intron	intron	intron	intron	intron	intron	intron	intron	---	cDNA	---
135	YHR203C	---	cDNA	---	intron	intron	intron	intron	---	intron	intron	intron	intron	intron	intron	intron	intron	intron	intron	cDNA	cDNA	intron	intron	intron	intron	intron	cDNA	cDNA	intron	intron	cDNA	intron	intron
136	YIL004C	---	---	intron	---	intron	---	---	---	---	---	---	---	intron	intron	intron	cDNA	cDNA	cDNA	intron	cDNA	intron	intron	intron	intron	cDNA	intron	intron	---	intron	---	intron	intron
137	YIL073C	---	---	intron	---	---	---	---	---	---	---	---	---	---	---	intron	intron	---	intron	intron	intron	intron	intron	intron	intron	cDNA	intron	cDNA	intron	intron	---	cDNA	cDNA
138	YIL106W	---	---	intron	---	---	---	---	---	---	---	---	---	intron	intron	intron	intron	intron	intron	intron	cDNA	intron	intron	intron	intron	cDNA	intron	intron	intron	intron	---	cDNA	cDNA
139	YIL111W	intron	cDNA	---	intron	intron	cDNA	cDNA	cDNA	intron	intron	intron	intron	intron	intron	intron	intron	intron	intron	intron	intron	cDNA	cDNA	cDNA	cDNA	---	---	---	---	---	cDNA	---	---
140	YIL123W	intron	intron	unknown	intron	intron	---	---	intron	intron	intron	intron	intron	intron	intron	intron	intron	intron	intron	intron	intron	intron	intron	intron	intron	unknown	unknown	intron	unknown	unknown	unknown	unknown	---
141	YIL133C	intron	intron	intron	intron	intron	cDNA	cDNA	intron	intron	intron	intron	intron	intron	intron	intron	intron	intron	intron	intron	cDNA	intron	intron	intron	intron	---	---	cDNA	cDNA	cDNA	---	intron	intron
142	YIL148W	---	intron	---	intron	intron	intron	intron	intron	intron	intron	intron	intron	intron	intron	intron	intron	intron	intron	intron	intron	intron	intron	intron	intron	---	intron	intron	intron	intron	intron	intron	cDNA
143	YIL156W-B	---	---	intron	---	---	---	---	---	---	---	---	---	intron	intron	intron	intron	intron	intron	intron	intron	intron	intron	intron	intron	intron	intron	intron	intron	intron	---	intron	intron
144	YJL001W	cDNA	cDNA	---	cDNA	cDNA	intron	intron	---	---	---	---	---	intron	intron	intron	intron	intron	intron	intron	intron	intron	intron	intron	intron	cDNA	---	---	---	---	cDNA	cDNA	cDNA
145	YJL024C	---	---	intron	---	---	---	---	---	---	---	---	---	intron	intron	intron	intron	intron	intron	intron	intron	intron	intron	intron	intron	cDNA	intron	intron	intron	intron	---	intron	cDNA
146	YJL031C	intron	---	---	---	intron	---	---	---	---	---	---	---	intron	intron	intron	intron	intron	intron	intron	intron	intron	intron	intron	intron	intron	intron	intron	---	intron	cDNA	intron	---
147	YJL041W	intron	intron	---	---	---	intron	---	---	---	---	---	---	intron	intron	intron	intron	intron	cDNA	intron	intron	intron	intron	intron	intron	---	intron	---	intron	---	intron	---	---
148	YJL130C	---	intron	intron	---	---	---	---	---	---	---	---	---	intron	intron	intron	intron	intron	intron	intron	intron	intron	intron	intron	intron	intron	intron	intron	intron	intron	---	---	intron
149	YJL136C	intron	intron	---	intron	intron	---	---	intron	intron	intron	intron	intron	intron	intron	intron	intron	intron	intron	intron	intron	intron	intron	intron	intron	---	intron	intron	intron	intron	intron	---	intron
150	YJL177W	intron	intron	cDNA	intron	intron	---	---	intron	intron	intron	intron	intron	intron	intron	intron	intron	cDNA	intron	cDNA	cDNA	intron	intron	intron	intron	---	cDNA	cDNA	intron	intron	---	---	---
151	YJL189W	---	intron	intron	intron	intron	intron	intron	intron	---	---	---	---	intron	intron	intron	intron	intron	intron	intron	intron	intron	intron	intron	intron	---	---	---	intron	intron	---	---	intron
152	YJL205C	---	intron	---	---	---	---	---	---	---	---	---	---	intron	intron	intron	---	---	intron	cDNA	cDNA	intron	intron	intron	intron	intron	---	cDNA	intron	intron	intron	---	intron
153	YJR021C	intron	cDNA	intron	---	---	---	---	---	---	---	---	---	intron	intron	intron	intron	intron	intron	intron	intron	intron	intron	intron	intron	intron	intron	intron	intron	intron	---	---	---
154	YJR094W-A	---	intron	---	intron	intron	intron	intron	intron	intron	intron	intron	intron	intron	intron	intron	intron	cDNA	intron	intron	intron	intron	intron	intron	intron	---	---	cDNA	cDNA	intron	intron	---	intron
155	YJR112W-A	unknown	---	unknown	unknown	unknown	unknown	unknown	---	---	---	---	---	unknown	unknown	unknown	unknown	unknown	unknown	unknown	unknown	intron	intron	unknown	unknown	unknown	---	---	---	---	---	unknown	---
156	YKL002W	---	---	---	---	---	---	---	intron	---	---	---	---	intron	intron	intron	intron	intron	intron	intron	intron	intron	intron	intron	intron	---	intron	intron	cDNA	cDNA	cDNA	intron	intron
157	YKL006C-A	---	intron	intron	---	---	---	---	---	---	---	---	---	intron	intron	intron	intron	intron	intron	intron	intron	intron	intron	intron	intron	cDNA	intron	intron	intron	intron	---	---	intron
158	YKL033W-A	---	intron	---	---	---	cDNA	---	---	---	---	---	---	intron	intron	intron	intron	intron	intron	intron	intron	cDNA	cDNA	cDNA	cDNA	intron	intron	cDNA	intron	intron	cDNA	---	intron
159	YKL081W	intron	intron	---	---	---	---	---	---	---	---	---	---	intron	intron	intron	intron	intron	intron	intron	intron	intron	intron	intron	intron	cDNA	cDNA	cDNA	cDNA	cDNA	intron	---	---
160	YKL125W	intron	cDNA	intron	---	---	---	---	---	---	---	---	---	intron	intron	intron	cDNA	cDNA	cDNA	intron	intron	cDNA	cDNA	cDNA	cDNA	intron	cDNA	intron	intron	intron	---	---	---
161	YKL150W	unknown	unknown	unknown	---	---	---	---	---	---	---	---	---	unknown	unknown	unknown	unknown	unknown	unknown	unknown	unknown	intron	unknown	unknown	unknown	unknown	unknown	unknown	unknown	unknown	---	---	---
162	YKL157W	---	intron	intron	---	unknown	unknown	unknown	unknown	unknown	---	unknown	unknown	intron	intron	intron	intron	intron	intron	intron	intron	intron	intron	intron	intron	intron	intron	intron	intron	intron	---	intron	intron
163	YKL186C	---	---	---	---	---	---	---	---	---	---	---	---	unknown	unknown	unknown	unknown	unknown	unknown	unknown	unknown	intron	unknown	unknown	unknown	unknown	unknown	unknown	unknown	unknown	unknown	unknown	unknown
164	YKL190W	---	---	---	---	---	cDNA	cDNA	---	---	---	---	---	intron	intron	intron	intron	intron	cDNA	intron	intron	intron	intron	intron	intron	cDNA	---	---	intron	cDNA	cDNA	cDNA	intron
165	YKR004C	cDNA	---	---	mutation	cDNA	---	---	---	---	---	---	---	intron	intron	intron	cDNA	cDNA	cDNA	intron	intron	intron	intron	intron	intron	intron	intron	mutation	---	---	intron	mutation	---
166	YKR005C	---	---	---	cDNA	cDNA	---	---	---	---	---	---	---	---	---	intron	cDNA	---	cDNA	---	intron	intron	intron	intron	intron	---	intron	unknown	---	---	---	cDNA	cDNA
167	YKR095W-A	intron	intron	---	---	---	---	---	---	---	---	---	---	intron	intron	intron	intron	intron	intron	intron	intron	intron	intron	intron	intron	intron	intron	intron	intron	cDNA	intron	---	---
168	YLL050C	---	---	---	intron	intron	---	---	intron	---	---	---	---	intron	intron	intron	intron	intron	intron	intron	intron	intron	intron	intron	intron	---	intron	intron	---	---	intron	intron	intron
169	YLR054C	intron	intron	cDNA	---	---	---	---	---	---	---	---	---	intron	intron	intron	intron	intron	cDNA	intron	cDNA	intron	intron	intron	intron	cDNA	intron	cDNA	intron	---	---	---	cDNA
170	YLR078C	---	---	---	---	---	---	---	---	---	---	---	---	intron	intron	intron	intron	intron	intron	intron	intron	intron	intron	intron	intron	cDNA	cDNA	cDNA	intron	intron	intron	cDNA	cDNA
171	YLR093C	intron	cDNA	---	---	---	---	---	---	---	---	---	---	intron	intron	intron	intron	intron	cDNA	cDNA	cDNA	intron	intron	intron	intron	cDNA	cDNA	cDNA	intron	intron	cDNA	---	---
172	YLR128W	---	intron	---	---	---	---	---	---	---	---	---	---	intron	intron	intron	intron	intron	intron	intron	intron	intron	intron	intron	intron	cDNA	intron	cDNA	intron	intron	cDNA	---	intron
173	YLR199C	---	---	---	---	---	---	---	---	---	---	---	---	intron	intron	intron	intron	intron	intron	intron	intron	intron	intron	intron	intron	intron	intron	intron	intron	intron	intron	intron	intron
174	YLR211C	cDNA	intron	intron	---	---	---	---	---	---	---	---	---	intron	intron	intron	intron	intron	intron	intron	intron	intron	intron	intron	intron	cDNA	intron	intron	intron	intron	---	---	---
175	YLR268W	---	---	cDNA	---	---	---	---	---	---	---	---	---	intron	intron	intron	cDNA	cDNA	cDNA	intron	intron	cDNA	cDNA	cDNA	cDNA	cDNA	cDNA	cDNA	intron	intron	---	cDNA	cDNA
176	YLR275W	---	intron	---	---	---	---	---	---	---	---	---	---	intron	intron	intron	intron	intron	cDNA	intron	cDNA	intron	intron	intron	intron	intron	intron	intron	intron	intron	intron	---	intron
177	YLR287C-A	intron	---	---	intron	intron	---	intron	intron	intron	intron	intron	intron	intron	intron	intron	intron	intron	intron	intron	intron	intron	intron	intron	intron	---	intron	intron	intron	intron	intron	intron	---
178	YLR306W	intron	intron	intron	---	---	---	---	---	---	---	---	---	intron	intron	intron	intron	intron	cDNA	intron	cDNA	intron	intron	intron	intron	cDNA	intron	intron	cDNA	cDNA	---	---	---
179	YLR316C_1	cDNA	cDNA	---	---	---	---	---	---	---	---	---	---	cDNA	cDNA	intron	cDNA	cDNA	cDNA	intron	cDNA	intron	intron	intron	intron	cDNA	cDNA	cDNA	intron	intron	cDNA	---	---
180	YLR316C_2	cDNA	cDNA	---	---	---	---	---	---	---	---	---	---	cDNA	cDNA	intron	cDNA	cDNA	cDNA	intron	cDNA	intron	intron	intron	intron	cDNA	cDNA	intron	intron	cDNA	cDNA	---	---
181	YLR329W	cDNA	cDNA	intron	---	---	---	---	---	---	---	---	---	intron	intron	intron	intron	intron	intron	intron	intron	intron	intron	intron	intron	intron	intron	intron	intron	intron	---	---	---
182	YLR367W_1	intron	intron	---	intron	intron	intron	intron	intron	---	---	---	---	intron	intron	intron	intron	intron	intron	intron	intron	intron	intron	intron	intron	---	---	---	---	---	intron	---	---
183	YLR367W_2	intron	intron	---	intron	intron	intron	intron	intron	---	---	---	---	intron	intron	intron	intron	intron	intron	intron	intron	intron	intron	intron	intron	---	---	---	---	---	intron	---	---
184	YLR367W_add	unknown	unknown	---	unknown	unknown	unknown	unknown	unknown	---	---	---	---	unknown	unknown	unknown	unknown	unknown	unknown	unknown	unknown	intron	intron	intron	intron	---	---	---	---	---	unknown	---	---
185	YLR370C	intron	---	intron	---	---	intron	intron	---	---	---	---	---	intron	intron	intron	intron	intron	cDNA	intron	intron	cDNA	cDNA	cDNA	cDNA	cDNA	---	---	intron	cDNA	---	cDNA	---
186	YLR426W	cDNA	cDNA	cDNA	---	---	---	---	---	---	---	---	---	cDNA	intron	intron	intron	intron	intron	cDNA	cDNA	intron	intron	intron	intron	intron	intron	cDNA	intron	intron	---	---	---
187	YLR445W	---	---	intron	---	---	---	---	---	---	---	---	---	intron	intron	intron	intron	intron	cDNA	intron	cDNA	intron	intron	intron	intron	intron	intron	cDNA	intron	intron	---	intron	intron
188	YLR448W	intron	intron	intron	intron	intron	intron	intron	intron	intron	intron	intron	intron	intron	intron	intron	intron	intron	intron	intron	cDNA	intron	intron	intron	intron	---	---	cDNA	cDNA	intron	---	cDNA	intron
189	YML017W	mutation	cDNA	intron	intron	---	---	---	intron	---	---	---	---	intron	intron	intron	intron	intron	intron	intron	intron	intron	intron	intron	intron	---	intron	intron	intron	intron	intron	---	---
190	YML025C	cDNA	mutation	mutation	---	---	---	---	---	---	---	---	---	intron	intron	intron	intron	intron	intron	intron	intron	intron	intron	intron	intron	intron	intron	mutation	intron	intron	---	---	---
191	YML034W	intron	unknown	unknown	cDNA	cDNA	cDNA	cDNA	cDNA	cDNA	cDNA	cDNA	cDNA	intron	intron	intron	intron	intron	intron	intron	intron	intron	intron	intron	intron	intron	intron	intron	intron	intron	intron	intron	cDNA
192	YML036W	---	---	---	---	---	---	---	---	---	---	---	---	intron	intron	intron	intron	intron	intron	intron	cDNA	intron	intron	intron	intron	cDNA	intron	cDNA	intron	cDNA	intron	intron	intron
193	YML036W_add	---	---	---	---	---	---	---	---	---	---	---	---	cDNA	cDNA	intron	intron	intron	cDNA	cDNA	cDNA	cDNA	cDNA	cDNA	cDNA	cDNA	cDNA	cDNA	cDNA	cDNA	cDNA	cDNA	cDNA
194	YML056C	intron	---	intron	---	---	---	---	---	cDNA	cDNA	cDNA	cDNA	intron	intron	intron	intron	intron	intron	intron	intron	intron	intron	intron	intron	intron	intron	intron	intron	intron	---	intron	---
195	YML067C	intron	---	intron	cDNA	intron	---	---	---	---	---	---	---	intron	intron	intron	intron	intron	intron	intron	intron	intron	intron	intron	intron	cDNA	intron	intron	intron	cDNA	---	cDNA	---
196	YML094W	---	---	---	intron	intron	---	---	---	---	---	---	---	intron	intron	intron	cDNA	intron	intron	intron	intron	intron	intron	intron	intron	intron	intron	intron	---	---	intron	intron	intron
197	YML115C	---	---	---	---	---	---	---	---	---	---	---	---	intron	intron	intron	intron	intron	cDNA	cDNA	cDNA	mutation	mutation	mutation	mutation	mutation	cDNA	cDNA	intron	intron	cDNA	cDNA	cDNA
198	YML124C	cDNA	cDNA	---	intron	intron	---	intron	---	intron	intron	intron	intron	intron	intron	intron	intron	intron	intron	intron	intron	intron	intron	intron	intron	cDNA	intron	cDNA	intron	---	cDNA	cDNA	cDNA
199	YMR033W	---	cDNA	cDNA	cDNA	cDNA	cDNA	cDNA	---	---	---	---	---	intron	intron	intron	intron	intron	intron	intron	intron	intron	intron	intron	intron	cDNA	---	---	---	---	---	---	cDNA
200	YMR079W	---	---	mutation	---	---	---	---	cDNA	cDNA	cDNA	cDNA	cDNA	intron	intron	intron	intron	intron	cDNA	intron	intron	intron	intron	intron	intron	mutation	intron	intron	intron	intron	---	cDNA	cDNA
201	YMR116C	intron	intron	intron	---	intron	---	---	intron	---	---	---	---	intron	intron	intron	intron	intron	intron	intron	intron	intron	intron	intron	intron	---	intron	intron	intron	intron	---	intron	---
202	YMR125W	---	cDNA	---	mutation	mutation	---	mutation	---	---	---	---	---	intron	intron	intron	intron	intron	intron	intron	intron	intron	intron	intron	intron	intron	cDNA	cDNA	cDNA	cDNA	intron	cDNA	intron
203	YMR133W	---	---	---	---	---	---	---	---	---	---	---	---	intron	intron	intron	intron	intron	intron	cDNA	cDNA	intron	intron	intron	intron	cDNA	intron	intron	cDNA	cDNA	cDNA	intron	intron
204	YMR194C-B	---	---	---	---	---	---	---	---	---	---	---	---	intron	intron	intron	cDNA	cDNA	---	cDNA	cDNA	intron	intron	intron	intron	cDNA	---	---	intron	intron	---	---	---
205	YMR194W	cDNA	intron	---	---	intron	cDNA	intron	---	intron	intron	intron	intron	intron	intron	intron	intron	intron	intron	intron	cDNA	intron	intron	intron	intron	intron	---	---	intron	intron	cDNA	intron	intron
206	YMR201C	intron	cDNA	---	---	---	---	---	---	---	---	---	---	intron	intron	intron	intron	intron	intron	intron	intron	intron	intron	intron	intron	cDNA	intron	cDNA	cDNA	cDNA	cDNA	---	---
207	YMR225C	---	---	---	---	---	---	---	---	---	---	---	---	intron	intron	intron	intron	intron	intron	intron	intron	intron	intron	intron	intron	intron	intron	intron	cDNA	cDNA	---	intron	intron
208	YMR230W	---	intron	intron	intron	intron	intron	intron	---	intron	intron	intron	intron	intron	intron	intron	intron	intron	cDNA	cDNA	intron	intron	intron	intron	intron	cDNA	intron	intron	intron	intron	---	intron	intron
209	YMR242C	intron	intron	---	intron	intron	intron	intron	---	intron	intron	intron	intron	intron	intron	intron	intron	intron	intron	intron	intron	intron	intron	intron	intron	intron	intron	intron	intron	intron	intron	intron	intron
210	YMR292W	---	---	---	---	---	---	---	---	---	---	---	---	intron	intron	intron	intron	intron	intron	intron	intron	intron	intron	intron	intron	intron	intron	intron	intron	intron	intron	intron	intron
211	YNL004W	intron	---	---	intron	intron	intron	intron	cDNA	intron	intron	intron	intron	intron	---	intron	intron	intron	intron	intron	intron	cDNA	cDNA	cDNA	cDNA	cDNA	intron	cDNA	intron	intron	intron	cDNA	---
212	YNL012W	---	---	---	---	---	---	---	---	---	---	---	---	NIA	intron	intron	intron	intron	intron	intron	intron	intron	intron	intron	---	intron	intron	---	intron	intron	intron	---	intron
213	YNL038W	---	---	cDNA	---	---	---	---	---	---	---	---	---	intron	intron	intron	intron	intron	intron	intron	intron	intron	intron	intron	intron	---	cDNA	cDNA	cDNA	cDNA	---	intron	intron
214	YNL044W	cDNA	cDNA	---	---	---	---	---	---	---	---	---	---	intron	intron	intron	intron	intron	intron	intron	intron	intron	intron	intron	intron	intron	intron	intron	intron	intron	intron	---	---
215	YNL050C	---	---	---	---	---	---	---	---	---	---	---	---	intron	intron	intron	intron	intron	cDNA	intron	intron	intron	intron	intron	intron	intron	intron	intron	intron	intron	unknown	intron	intron
216	YNL096C	intron	intron	intron	intron	intron	intron	cDNA	---	intron	intron	intron	intron	intron	intron	intron	intron	intron	intron	cDNA	cDNA	intron	intron	intron	intron	intron	intron	intron	intron	intron	---	---	---
217	YNL112W	intron	intron	intron	---	---	---	---	---	---	---	---	---	intron	intron	intron	intron	intron	intron	intron	intron	intron	intron	intron	intron	intron	intron	intron	intron	intron	---	---	---
218	YNL138W-A	---	---	cDNA	---	---	---	---	---	---	---	---	---	intron	intron	intron	intron	intron	intron	intron	intron	intron	intron	intron	intron	intron	intron	intron	intron	intron	---	intron	intron
219	YNL147W	intron	intron	---	intron	intron	intron	intron	---	---	---	---	---	intron	intron	intron	intron	intron	intron	intron	intron	intron	intron	intron	intron	intron	---	---	---	---	intron	---	---
220	YNL246W	---	---	---	---	---	---	---	---	---	---	---	---	intron	intron	intron	intron	intron	intron	intron	intron	intron	intron	intron	intron	cDNA	intron	intron	intron	intron	cDNA	intron	intron
221	YNL265C	---	---	---	---	---	---	---	---	---	---	---	---	intron	intron	intron	cDNA	cDNA	cDNA	intron	intron	intron	intron	intron	intron	intron	intron	cDNA	intron	intron	intron	intron	intron
222	YNL301C	intron	---	---	intron	intron	intron	intron	intron	intron	intron	intron	intron	intron	intron	intron	intron	intron	intron	intron	intron	intron	intron	intron	intron	---	intron	---	intron	intron	intron	intron	---
223	YNL302C	---	intron	---	intron	intron	intron	---	intron	intron	intron	intron	intron	intron	intron	intron	intron	intron	intron	intron	cDNA	intron	intron	intron	intron	---	intron	intron	intron	intron	intron	intron	intron
224	YNL312W	---	---	---	intron	intron	cDNA	intron	---	---	---	---	---	intron	intron	intron	intron	intron	intron	intron	intron	intron	intron	intron	intron	cDNA	---	---	---	---	cDNA	cDNA	cDNA
225	YNR053C	---	---	---	---	---	---	---	---	---	---	---	---	intron	intron	intron	intron	intron	intron	intron	intron	intron	intron	intron	intron	intron	cDNA	intron	intron	cDNA	intron	intron	intron
226	YOL047C	---	---	intron	---	---	---	---	---	---	---	---	---	intron	intron	intron	---	---	intron	intron	cDNA	intron	intron	intron	intron	cDNA	---	intron	intron	intron	---	intron	intron
227	YOL048C	---	---	---	---	---	---	---	---	---	---	---	---	intron	intron	intron	---	---	---	intron	intron	intron	intron	intron	intron	intron	intron	intron	intron	intron	---	intron	intron
228	YOL127W	---	---	cDNA	intron	intron	cDNA	intron	intron	---	---	---	---	intron	intron	intron	intron	intron	intron	cDNA	cDNA	intron	intron	intron	intron	---	---	---	cDNA	intron	---	intron	intron
229	YOR122C	intron	intron	---	---	---	---	---	---	---	---	---	---	intron	intron	intron	intron	intron	intron	intron	intron	intron	intron	intron	intron	intron	intron	intron	intron	intron	intron	---	---
230	YOR234C	---	---	---	intron	intron	intron	intron	intron	intron	intron	intron	intron	intron	intron	intron	intron	intron	intron	intron	intron	intron	intron	intron	intron	---	intron	cDNA	intron	intron	intron	intron	intron
231	YPL031C	cDNA	cDNA	intron	---	---	---	---	---	---	---	---	---	intron	intron	intron	intron	intron	intron	intron	intron	intron	intron	intron	intron	cDNA	cDNA	cDNA	intron	intron	---	---	---
232	YPL075W	unknown	unknown	unknown	---	---	---	---	---	---	---	---	---	unknown	unknown	unknown	unknown	unknown	unknown	unknown	unknown	intron	intron	intron	intron	unknown	intron	unknown	intron	intron	unknown	unknown	unknown
233	YPL109C	---	---	intron	---	---	---	---	---	---	---	---	---	NIA	intron	intron	intron	intron	intron	intron	intron	intron	intron	intron	intron	intron	cDNA	cDNA	intron	intron	---	intron	NIA
234	YPL109C_add	---	---	cDNA	---	---	---	---	---	---	---	---	---	NIA	intron	intron	cDNA	cDNA	cDNA	cDNA	cDNA	cDNA	cDNA	cDNA	cDNA	cDNA	cDNA	cDNA	cDNA	cDNA	---	cDNA	cDNA
235	YPL129W	intron	intron	intron	intron	intron	intron	intron	intron	---	---	---	---	intron	intron	intron	intron	intron	intron	intron	intron	intron	intron	intron	intron	---	---	intron	intron	intron	---	intron	intron
236	YPL175W	---	---	---	---	---	---	---	---	---	---	---	---	intron	intron	intron	intron	intron	cDNA	intron	intron	intron	intron	intron	intron	intron	intron	cDNA	intron	cDNA	cDNA	cDNA	cDNA
237	YPL218W	---	---	---	---	---	---	---	---	---	---	---	---	intron	intron	intron	cDNA	cDNA	cDNA	intron	intron	intron	intron	intron	intron	intron	intron	intron	intron	intron	intron	cDNA	cDNA
238	YPL230W	unknown	unknown	---	unknown	unknown	unknown	unknown	unknown	unknown	unknown	unknown	unknown	---	---	unknown	unknown	unknown	unknown	---	---	intron	intron	intron	intron	unknown	unknown	unknown	unknown	unknown	unknown	unknown	unknown
239	YPL241C	---	---	---	---	---	---	---	---	---	---	---	---	intron	intron	intron	intron	intron	intron	intron	cDNA	intron	intron	intron	intron	cDNA	intron	unknown	intron	intron	intron	unknown	cDNA
240	YPR010C-A	cDNA	---	---	---	---	---	---	---	---	---	---	---	intron	intron	intron	intron	---	cDNA	intron	intron	intron	intron	intron	intron	cDNA	intron	intron	intron	intron	intron	cDNA	---
241	YPR028W	---	intron	intron	---	---	---	---	---	---	---	---	---	intron	intron	intron	intron	intron	intron	intron	intron	intron	intron	intron	intron	cDNA	intron	intron	intron	intron	intron	---	---
242	YPR063C	---	intron	---	---	---	---	---	---	---	---	---	---	intron	intron	intron	intron	intron	cDNA	intron	cDNA	intron	intron	intron	intron	cDNA	intron	cDNA	intron	intron	cDNA	---	intron
243	YPR098C	NIA	cDNA	---	---	---	---	intron	---	---	---	---	---	intron	intron	intron	intron	intron	intron	intron	intron	intron	intron	intron	intron	cDNA	---	cDNA	intron	intron	intron	intron	intron
244	YPR153W	intron	cDNA	---	---	---	---	---	---	---	---	---	---	intron	intron	intron	cDNA	cDNA	intron	intron	cDNA	intron	intron	intron	intron	cDNA	intron	intron	cDNA	---	cDNA	---	---
245	YPR153W_add	cDNA	cDNA	---	---	---	---	---	---	---	---	---	---	intron	intron	intron	intron	intron	cDNA	cDNA	cDNA	cDNA	cDNA	cDNA	cDNA	cDNA	cDNA	cDNA	cDNA	---	cDNA	---	---
246	YPR170W-B	---	---	---	intron	cDNA	---	---	---	---	---	---	---	intron	intron	intron	intron	intron	intron	intron	intron	intron	intron	intron	intron	intron	cDNA	intron	---	---	cDNA	intron	intron
247	YPR170W-B_add	---	---	---	intron	intron	---	---	---	---	---	---	---	intron	intron	intron	intron	intron	intron	intron	intron	cDNA	cDNA	cDNA	cDNA	intron	intron	intron	---	---	intron	intron	intron
248	YPR187W	intron	cDNA	---	---	---	---	---	---	---	---	---	---	intron	intron	intron	intron	intron	intron	intron	intron	intron	intron	intron	intron	intron	intron	cDNA	intron	cDNA	intron	---	---
249	YMR089C_add	---	---	unknown	---	---	---	---	---	---	---	---	---	unknown	unknown	unknown	unknown	unknown	unknown	intron	intron	unknown	unknown	intron	intron	unknown	unknown	unknown	unknown	unknown	---	unknown	unknown
250	YMR147W_YMR148W	intron	---	intron	---	---	---	---	---	---	---	---	---	intron	intron	intron	intron	intron	unknown	intron	intron	intron	intron	intron	intron	intron	intron	intron	intron	intron	---	intron	---
	intron	85	72	79	74	82	57	64	44	55	55	55	55	222	226	241	204	197	174	211	173	235	233	233	232	100	162	128	183	160	93	93	108	4385
	cDNA	30	45	27	12	11	20	12	16	7	7	7	7	8	7	0	29	31	55	28	61	12	12	12	12	76	34	65	25	40	39	45	33	825
	unknown	9	9	10	8	10	9	7	6	8	7	8	8	12	10	9	12	13	16	8	15	2	4	4	4	18	10	15	9	8	13	16	13	310
	mutation	2	2	2	2	1	0	1	0	0	0	0	0	0	1	0	0	1	2	1	0	1	1	1	1	5	1	3	0	1	1	2	1	33	5553
	---	123	122	132	154	146	164	166	184	180	181	180	180	5	6	0	5	8	3	2	1	0	0	0	1	51	43	39	33	41	104	94	93	2441
	NIA	1	0	0	0	0	0	0	0	0	0	0	0	3	0	0	0	0	0	0	0	0	0	0	0	0	0	0	0	0	0	0	2	6
	SUM	250	250	250	250	250	250	250	250	250	250	250	250	250	250	250	250	250	250	250	250	250	250	250	250	250	250	250	250	250	250	250	250	8000
	nointron	41	56	39	22	22	29	20	22	15	14	15	15	20	18	9	41	45	73	37	76	15	17	17	17	99	45	83	34	49	53	63	47	1168
